# Supplementary material for: BOAS in the Boston Terrier: A healthier screw-tailed breed?
Source: PLoS One. 2024 Dec 31;19(12):e0315411. doi: 10.1371/journal.pone.0315411 (PMC11687697; doi:10.1371/journal.pone.0315411)
Supplement: S1 Dataset — (XLSX) [file pone.0315411.s001.xlsx]

## Sheet: Sheet1
BOAS Grade	BOAS Status	KC reg	Sex	Neuter	Age	BCS	Weight	Nostril Stenosis	Facial fold	Scleral Show	BH	BL	Neck girth	Chest girth	NGR	Tail length	Mean EWR	Mean SI	Mean CFR
2	1	Yes	Male	Intact	2.8	5	11.3	Moderate stenosis	1	0	42.5	36.5	36	50	0.72	4	0.56	1.07	0.05
0	0		Female		5.8	6	9	Open	1	1	39	34	31	49.5	0.63	0	0.55	1.1	0.14
0	0	Yes	Male	Neutered	3.7	5	7.2	Moderate stenosis	0	1	36	29	31	48	0.65	5	0.58	0.92	0.1
0	0	Yes	Female	Intact	5.5	5	10.3	Open	1	1	42	36	32	52	0.62	2.5	0.57	0.93	0.2
1	1	Yes	Male	Intact	3.9	5	11	Moderate stenosis	1	1	47	34.5	34	53.5	0.64	2	0.56	1.07	0.11
1	1	Yes	Female	Intact	1	5	7.7	Mild stenosis	1	1	38	29	29.5	50	0.6	2	0.55	0.93	0.16
0	0	Yes	Female	Neutered	3.8	5	8.3	Moderate stenosis	0	0	37	36	31	50	0.62	5	0.51	0.96	0.13
0	0	Yes	Female	Neutered	3.1	4	5.1	Open	1	1	35	26	26	41	0.63	1	0.58	0.92	0.12
3	1	Yes	Female	Neutered	8	5	8.1	Open	0	1	33	34	29	50	0.58	1	0.59	0.96	0.1
0	0	Yes	Male	Intact	4.7	5	7.4	Open	0	0	37	30	30	48	0.63	0	0.53	0.91	0.13
0	0	Yes	Male	Intact	1.4	4	8.8	Moderate stenosis	0	0	42	33	34	52	0.65	7	0.74	0.87	0.17
0	0	Yes	Female	Intact	2.8	5	5.4	Open	0	0	34	29	24.5	41	0.6	4	0.52	0.94	0.18
2	1	Yes	Female	Intact	3.5	5	5.6	Moderate stenosis	1	0	33	27	26.5	42.5	0.62	0.5	0.59	0.95	0.07
1	1	Yes	Female	Intact	1.3	5	5.4	Moderate stenosis	0	0	37	29	27.5	47	0.59	0	0.56	0.93	0.12
1	1	Yes	Female	Intact	1.1	5	6.5	Mild stenosis	1	1	36	30	27	46	0.59	2	0.55	1.02	0.13
0	0	Yes	Male	Intact	6.1	5	10.7	Mild stenosis	0	0	33	31	36	55	0.65	1.5	0.55	0.93	0.15
2	1	Yes	Female	Intact	1.5	6	6.5	Moderate stenosis	0	1	37	28	30	47	0.64	0	0.58	1.09	0.14
2	1		Male	Intact	3	5	7.8	Mild stenosis	1	0	38	29.5	30	49	0.61	1	0.6	1.03	0.11
2	1	No	Male	Intact	6.5	5	9.3	Moderate stenosis	1	1	40	33	36	51	0.71	1.5	0.59	1.06	0.16
1	1	Yes	Male	Intact	3.3	5	11.1	Mild stenosis	1	1	43	31	36	53	0.68	0	0.5	0.97	0.14
1	1	Yes	Female		3.3	5	7	Moderate stenosis	0	1	36	27	31	47	0.66	2	0.57	1.12	0.11
1	1		Female		4.5	5	7.6	Moderate stenosis	1	1	36.5	32	32	48	0.67	4	0.58	1.05	0.12
2	1	Yes	Female	Intact	3.2	5	8.7	Moderate stenosis	1	1	38	32	32	50	0.64	5	0.59	0.95	0.09
1	1	Yes	Female		1.1	5	6.6	Open	1	1	35	32	30	46	0.65	0.5	0.54	1.09	0.08
1	1	Yes	Male	Intact	2	5	7.4	Moderate stenosis	1	1	37	26	31	49	0.63	0.5	0.58	1.03	0.07
2	1	Yes	Male	Intact	1.1	4	7.9	Moderate stenosis	0	1	38	27	30	46	0.65	3.5	0.49	0.99	0.12
0	0	Yes	Male	Intact	6.1	5	10.3	Mild stenosis	0	1	43	34	33	53	0.62	0	0.57	0.81	0.21
1	1	Yes	Male	Intact	2	5	15.8	Moderate stenosis	1	1	45	40	37	58	0.64	4.5	0.56	1.22	0.11
2	1	Yes	Female	Intact	5.8	6	8.2	Moderate stenosis	1	0	34	28	30	49	0.61	5	0.59	1.04	0.11
0	0	Yes	Female	Intact	1.7	6	6.4	Moderate stenosis	1	1	36	26	27	46	0.59	2	0.59	1.1	0.05
0	0	Yes	Male	Intact	1.5	5	8.8	Mild stenosis	1	1	40	33	30	48	0.63	4	0.56	0.99	0.14
0	0	Yes	Female	Intact	5.8	5	8.3	Mild stenosis	1	1	37	29	30	49	0.61		0.56	1.01	0.13
0	0	Yes	Male	Intact	2.1	6	9.8	Mild stenosis	1	1	40	32	31	49	0.63	0	0.48	0.95	0.19
0	0	Yes	Female	Neutered	1.8	4	9.6	Open	0	0	45	37	32	50	0.64	8	0.52	0.92	0.21
2	1	No	Female	Neutered	4.2	6	11.2	Moderate stenosis	1	1	41	34	37	58	0.64	5	0.56	0.97	0.13
0	0	Yes	Female	Neutered	4	5	7	Open	1	1	34	32	26	44	0.59	7	0.57	0.9	0.18
0	0	Yes	Female	Neutered	6.5	5	8.4	Moderate stenosis	0	0	33	43	30			4
0	0	Yes	Male	Intact	1.8	5	11.4	Mild stenosis	0	0	44	31	35.5	52.5	0.68	0
2	1	Yes	Male	Neutered	5.8	6	11.9	Open	1	1	39	28	37	57	0.65	5	0.56	0.99	0.1
0	0	Yes	Male	Intact	1.2	4	11	Open	0	1	42	36	34	56	0.61	7	0.5	0.87	0.22
2	1	No	Male	Intact	2.2	5	13.5	Mild stenosis	0	1	43	41	36	55	0.65		0.48	1.12	0.15
2	1	Yes	Female	Intact	2	4	7.5	Mild stenosis	1	1	40	31	31	50	0.62	5	0.55	1	0.12
2	1	Yes	Male	Intact	7	5	7.4	Moderate stenosis	1	1	38	27	32	47	0.68	2	0.58	1.05	0.09
1	1	Yes	Female	Intact	1.2	5	8.2	Moderate stenosis	0	1	39	32	29	48	0.6	4	0.55	1.2	0.09
2	1	Yes	Female	Neutered	7.7	6	7	Moderate stenosis	0	1	33	26	30	48	0.63	0	0.56	1.07	0.06
1	1	Yes	Male	Intact	1.1	5	8.9	Moderate stenosis	1	1	43	33	32	49	0.65	2	0.52	1.09	0.15
0	0	Yes	Male	Intact	1.5	5	8.9	Moderate stenosis	0	0	37	34	31	48	0.65	4	0.52	0.95	0.17
0	0	Yes	Male	Neutered	7	5	11.6	Mild stenosis	0	1	43	35	35	55	0.64	1	0.51	0.93	0.16
0	0	Yes	Female	Intact	1.1	5	7.3	Moderate stenosis	0	1	38	34	28	45	0.62	2	0.55	0.95	0.18
1	1	Yes	Male	Intact	7.8	5	7	Moderate stenosis	0	1	39	30	30	47.5	0.63	4.5	0.56	0.9	0.09
0	0	Yes	Male	Neutered	4	5	7.4	Mild stenosis	1	1	39	30	29	49	0.59	6	0.65	0.93	0.11
1	1	Yes	Female	Neutered	6.5	4	6.8	Moderate stenosis	1	0	37	29	29	48	0.6	1.5		1.01	0.13
1	1	Yes	Female	Intact	5.4	5	7.3	Mild stenosis	0	1	39	28	30	50	0.6	0.5	0.52	1.06
1	1	Yes	Female	Intact	2.3	4	7.8	Moderate stenosis	0	1	38	28	28	45	0.62	1	0.5	0.93	0.13
1	1	Yes	Female	Neutered	4.5	5	10.9	Mild stenosis	0	1	40	33	30	54	0.56	3	0.54	1.01	0.11
2	1	Yes	Female	Neutered	8.4	5	5.2	Moderate stenosis	0	1	33	24	27	42	0.64	0	0.56	1.08	0.11
1	1	Yes	Female	Neutered	6	6	7	Moderate stenosis	0	0	34	30	31	46.5	0.67	1.5	0.55	0.89	0.14
1	1	Yes	Female	Neutered	2	6	10.7	Mild stenosis	0	0							0.56		0.14
0	0	Yes	Female	Neutered	1.1	5	7	Mild stenosis	0	1	37	30	26	44	0.59	3	0.5	0.95	0.15
0	0	Yes	Male	Neutered	5.1	4	5.9	Moderate stenosis	1	0	39	25	26	46	0.57	3	0.55	0.96	0.09
1	1	Yes	Female	Neutered	9.3	5	8.2	Moderate stenosis	0	1	38	30	31	50.5	0.61	2	0.52		0.12
1	1	Yes	Female	Neutered	7.8	6	7.8	Mild stenosis	0	1	36	28	30	50	0.6	2	0.59	1.01	0.14
1	1	Yes	Female	Intact	1.4	4	6.3	Open	0	1	34	29	28	43	0.65	0.5	0.51	0.98	0.14
0	0	Yes	Female	Intact	1.4	4	6.8	Mild stenosis	0	0	36	29	29	44	0.66	0	0.52	0.95	0.16
2	1	Yes	Male	Intact	4.4	5	9.4	Moderate stenosis	0	0	42	29	34	50	0.68	1		1.06	0.15
2	1	Yes	Female	Neutered	6.8	6	8.7	Severe stenosis	0	1	37	32	33	50	0.66	0.5	0.58	0.96	0.15
1	1	Yes	Female	Intact	2.6	5	5.1	Moderate stenosis	0	0							0.55
0	0	Yes	Female	Intact	1.2	5	7.8	Mild stenosis	0	1	38	36	27	47	0.57	7	0.58	1	0.16
0	0	Yes	Female	Neutered	2.5	5	8.2	Mild stenosis	0	1	38	32	29	50	0.58	6		0.92
0	0	Yes	Male	Intact	2	4	7.9	Mild stenosis	0	0	44	35	30	49	0.61	3	0.56	0.95	0.11
2	1	Yes	Female	Intact	1.8	5	7.1	Moderate stenosis	0	1	37.5	31	29	47	0.62	1	0.47	0.95
0	0	Yes	Female	Neutered	1.8	5	8.4	Moderate stenosis	0	1	40	31.5	29	54	0.54	3	0.56	0.96	0.19
0	0	Yes	Male	Intact	6.4	5	6.9	Moderate stenosis	1	1	35	27	29	48	0.6	0.5	0.52	0.97	0.13
1	1	Yes	Male	Intact	2.5	5	7.3	Severe stenosis	0	0	37.5	28.5	31	49	0.63	3	0.54	0.97	0.12
1	1	No	Male	Intact	6.3	4	5.2	Mild stenosis	1	1	33	26	31	41	0.76	3	0.59	1.09	0.07
1	1	No	Male	Neutered	4.7	6	13.7	Mild stenosis	1	1	42	40	37	58	0.64	5	0.52	0.93	0.16
1	1	Yes	Female	Intact	2.4	6	8.4	Mild stenosis	0	1	36	30	31	51	0.61	4	0.51	0.98
1	1	Yes	Female	Intact	2	4	6.8	Moderate stenosis	1	1	34	27	26	44	0.59	4		0.91
2	1	Yes	Female	Intact	2.3	4	5.9	Severe stenosis	0	1	34.5	29.5	28	46	0.61	6.5	0.55
2	1	Yes	Female	Intact	3.5	5	7.6	Moderate stenosis	0	1	35	28	28	46	0.61	0.1	0.5	0.95
0	0	Yes	Female	Intact	1.1	5	7	Mild stenosis	0	1	37	31	28	45	0.62	5	0.57	0.94	0.19
1	1	Yes	Female	Intact	2.5	5	7.4	Moderate stenosis	0	1	37	29	28	50	0.56	4	0.53	0.89
0	0	Yes	Female	Intact	1.6	4	9.4	Open	0	0	42	36	30	50	0.6	6	0.52	1.03	0.21
2	1	Yes	Female	Neutered	1.5	4	6.5	Moderate stenosis	0	0	34	29	29	44	0.66	3	0.54	1.04	0.12
2	1	Yes	Female	Neutered	8.5	6	6	Moderate stenosis	0	1	30	27.5	29	47	0.62	1.5	0.56	0.96	0.11
1	1	Yes	Female	Intact	5.5	5	5	Moderate stenosis	0	1	30.5	27	27.5	43.5	0.63	0.5	0.54	1.04	0.13
1	1	Yes	Male	Intact	3	5	10.7	Moderate stenosis	0	1	39	36	35	53	0.66	4	0.54	0.92
1	1	Yes	Male	Intact	1.2	5	9.9	Mild stenosis	1	1	44	35	33	56	0.59	7	0.52	1.19	0.15
1	1		Female	Neutered	9.9	6	9.3	Severe stenosis	0	0	37	36	36	52	0.69	5	0.49	0.97	0.1
1	1	Yes	Female	Neutered	1.8	5	8.3	Mild stenosis	0	1	38	31	30	58	0.52	4	0.57	1	0.16
0	0	No	Male	Neutered	6.2	6	9.7	Open	0	0	38	31	32	52	0.62	2	0.59	0.95	0.13
1	1	No	Female	Neutered	10	5	8	Mild stenosis	0	1	39	32	30	45	0.67	1	0.57	1.15	0.09
0	0	Yes	Female	Intact	5	4	6	Mild stenosis	0	1	35	26	25	42	0.6	6	0.58	0.99	0.09
1	1	Yes	Female	Intact	1.8	4	7.4	Moderate stenosis	1	0	36	32	30	46	0.65	7	0.55	0.88	0.1
0	0	No	Female	Neutered	5.9	4	7	Mild stenosis	0	0	32	34	28	42	0.67	6	0.59	1	0.13
2	1	No	Female	Neutered	7.4	4	8.4	Mild stenosis	0	1	38	37	30	44	0.68	2	0.54	0.95	0.15
2	1	Yes	Female	Neutered	1.2	5	4.2	Moderate stenosis	1	1	32	28.5	26	39	0.67	3.5	0.51	1.06	0.1
0	0	Yes	Male	Intact	2	4	7.5	Moderate stenosis	0	1	36	27	35	53	0.66	2
2	1	Yes	Male	Intact	3	5	11	Moderate stenosis	0	1	43	35	34	53	0.64	4	0.58	0.98	0.12
0	0	Yes	Male	Intact	2	4	9.6	Moderate stenosis	0	0	42	33	31	51	0.61	2	0.61	0.98	0.12
2	1	No	Female	Neutered	7	6	7.6	Moderate stenosis	0	1	38	29	31	48	0.65	5	0.53	0.81	0.12
2	1		Female	Intact	2	5	7.4	Severe stenosis	0	1	37	33	25	46	0.54	0.5	0.61	0.94	0.1
1	1	Yes	Female	Intact	1	4	8.2	Moderate stenosis	1	0	39	34	28	44	0.64	8	0.59	0.93	0.12
0	0	Yes	Female	Intact	1	4	7.1	Moderate stenosis	1	1	35	32	30	45	0.67	5	0.62	1.04	0.16
