# Supplementary material for: BOAS in the Boston Terrier: A healthier screw-tailed breed?
Source: PLoS One. 2024 Dec 31;19(12):e0315411. doi: 10.1371/journal.pone.0315411 (PMC11687697; doi:10.1371/journal.pone.0315411)
Supplement: S2 Dataset — (XLSX) [file pone.0315411.s002.xlsx]

## Sheet: Sheet1
Sample Group	Weight (kg)	MEF25/BW	MEF25	MEF50/BW	MEF 50	MEF75/BW	MEF 75
Control	6.75	10.54	71.17	10	67.47	10.89	73.5
Control	7.4	8.98	66.42	9.84	72.78	11.27	83.4
Control	14.7	4.55	66.89	5.44	79.96	5.7	83.77
Control	7.45	8.98	63.06	9.84	62.95	11.27	59.57
Control	19.3	4.55	183.26	5.44	190.07	5.7	201.28
Control	6.6	8.46	34.93	8.45	46.3	8	46.66
Control	6.7	9.5	58.63	9.85	61.78	10.43	63.59
Control	28.3	5.29	172.45	7.02	137.71	7.07	188.2
Control	28.3	8.75	269.12	9.22	332.11	9.49	437.65
Control	15	6.09	135	4.87	165	6.65	186
Grade 0 BT	7.2	4.71	33.9	8.63	62.1	15.46	111.3
Grade 0 BT	10.3	15.53	160	14.95	154	12.43	128
Grade 0 BT	8.3	6.71	55.7	10.72	89	9.64	80
Grade 0 BT	5.1	6.51	33.2	9.71	49.5	12.26	62.53
Grade 0 BT	10.3	5.25	54.1	6.3	64.9	8.36	86.12
Grade 0 BT	9.6	20.42	196	20.1	193	19.69	189
Grade 0 BT	7	7.57	53	9.14	64	8.57	60
Grade 0 BT	11	9.27	102	9.09	100	11.55	127
Grade 0 BT	9.7	7.94	77	8.04	78	7.84	76
Grade 0 BT	6	11.42	68.5	13.43	80.6	13.07	78.42
Grade 0 BT	7	8.14	57	7.57	53	7.43	52
Grade 0 BT	7.5	6.93	52	8.13	61	9.07	68
Grade 0 BT	9.6	6.15	59	9.17	88	9.17	88
Grade 0 BT	7.1	5.63	40	8.59	61	5.69	40.4
Grade 1-3 BT	6.5	14.93	97.04	19.62	127.55	21.25	138.14
Grade 1-3 BT	15.8	5.85	92.48	3.93	62.15	3.74	59.13
Grade 1-3 BT	8	15.38	123	8.38	67	7.75	62
Grade 1-3 BT	8.2	18.9	155	19.15	157	13.41	110
Grade 1-3 BT	7.9	6.32	49.9	8.28	65.45	9.54	75.35
Grade 1-3 BT	11.9	11.51	137	8.74	104	9.16	109
Grade 1-3 BT	8.4	26.07	219	10.24	86	13.1	110
Grade 1-3 BT	4.2	11.67	49	9.52	40	5.24	22
Grade 1-3 BT	11	19.27	212	9.91	109	9.27	102
Grade 1-3 BT	7.6	10.71	81.4	11.06	84.05	9.07	68.9
Grade 1-3 BT	7.4	19.19	142	8.38	62	5.95	44
Grade 1-3 BT	8.1	5.4	43.7	6.54	52.99	6.96	56.36
